# Supplementary material for: Preoperative carbohydrate loading reduces length of stay after major elective, non-cardiac surgery when compared to fasting: a systematic review and meta-analysis
Source: Sci Rep. 2025 May 31;15:19119. doi: 10.1038/s41598-025-00767-z (PMC12126546; doi:10.1038/s41598-025-00767-z)
Supplement: Supplementary file 1 — Supplementary Material 1 [file 41598_2025_767_MOESM1_ESM.zip]

Archive with 2 entries (2 files):
- Baseline supplementary.docx
- Supplement.docx
